# Supplementary material for: Identification and Characterization of Neuropeptides by Transcriptome and Proteome Analyses in a Bivalve Mollusc Patinopecten yessoensis
Source: Front Genet. 2018 Jun 5;9:197. doi: 10.3389/fgene.2018.00197 (PMC5996578; doi:10.3389/fgene.2018.00197)
Supplement: TABLE S1 — Detailed information of the identified neuropeptide precursors. In the list are the accession numbers of the protein sequences, the results of de novo prediction and homology searching, the gene ID from scallop genome, and the protein annotation. [file Table_1.XLSX]

## Sheet: SF2
Neuropeptide name	Accession No.	De novo prediction	Homology searching	Gene ID	Gene annotation	E value
Achatin	MH045200	Y	Y		uncharacterized protein LOC110463376 [Mizuhopecten yessoensis] XP_021373586	2e-109
Allatostatin A or Buccalin	MH045201	Y	Y	PY_T18496	buccalin-like [Mizuhopecten yessoensis] XP_021350323	0
Allatostatin B	MH045202	Y	Y	PY_T18497	prothoracicostatic peptide-like [Mizuhopecten yessoensis] XP_021350288	0
Allatostatin C	MH045203	Y	Y		uncharacterized protein LOC110452294 [Mizuhopecten yessoensis] XP_021356393	9e-63
Allatotropin	MH045204	Y	Y	PY_T24633	uncharacterized protein LOC110459124 [Mizuhopecten yessoensis] XP_021366893	2e-64
APGWamide	MH045205	Y	Y	PY_T17384	APGW-amide-related neuropeptide-like [Mizuhopecten yessoensis] XP_021371946	3e-151
Bursiconα1	MH045206	Y	Y	PY_T12002	Bursicon [Mizuhopecten yessoensis] OWF56234	4e-120
Bursiconα2	MH045207	Y	Y	PY_T12048	Bursicon [Mizuhopecten yessoensis] OWF56234	2e-41
Bursiconβ	MH045208	Y	Y	PY_T19537	Partner of bursicon [Mizuhopecten yessoensis] OWF55487	5e-89
Calcitonin 1	MH045209	Y	Y	PY_T03212	uncharacterized protein LOC110441776 [Mizuhopecten yessoensis] XP_021340701	3e-142
Calcitonin 2	MH045210	Y	Y	PY_T18876	uncharacterized protein LOC110455247 isoform X2 [Mizuhopecten yessoensis] XP_021360924	9e-127
CCAP	MH045211	Y	Y	PY_T17492	uncharacterized protein LOC110451724 [Mizuhopecten yessoensis] XP_021355550	0
CCK/SK	MH045212	Y	Y	PY_T24246	hypothetical protein KP79_PYT24246 [Mizuhopecten yessoensis] OWF51272	6e-93
Cerebrin	MH045213	Y	Y		cerebrin prohormone-like [Mizuhopecten yessoensis] XP_021345519	3e-41
Conopressin	MH045214	Y	Y	PY_T17010	terepressin/terephysin-like [Mizuhopecten yessoensis] XP_021350846	2e-95
Elevenin	MH045215	Y	Y	PY_T18695	uncharacterized protein LOC110445806 [Mizuhopecten yessoensis] XP_021346278	4e-83
ELH	MH045216	Y	Y	PY_T23501	uncharacterized protein LOC110450948 [Mizuhopecten yessoensis] XP_021354436	1e-119
FCAP 1	MH045217	Y	Y	PY_T21625	feeding circuit activating peptides-like [Mizuhopecten yessoensis] XP_021345216	0
FCAP 2	MH045218	Y	Y	PY_T19928	feeding circuit activating peptides-like [Mizuhopecten yessoensis] XP_021361870	0
FFamide	MH045219	Y	Y	PY_T03909	hypothetical protein KP79_PYT03909 [Mizuhopecten yessoensis] OWF35341	3e-48
FMRFamide	MH045220	Y	Y	PY_T18024	FMRF-amide neuropeptides-like [Mizuhopecten yessoensis] XP_021378855	0
FxRIamide	MH045221	Y	Y	PY_T18335	FMRFamide-related neuropeptides-like [Mizuhopecten yessoensis] XP_021356437	0
GGNamide	MH045222	Y	Y		uncharacterized protein LOC110460672 isoform X2 [Mizuhopecten yessoensis] XP_021369390	8e-99
GnRH	MH045223	Y	Y		prepro-gonadotropin-releasing hormone-like protein [Mizuhopecten yessoensis] XP_021347551	2e-55
GPA2	MH045224		Y		thyrostimulin alpha-2 subunit-like [Mizuhopecten yessoensis] XP_021353724	5e-100
GPB5	MH045225	Y	Y	PY_T09485	Glycoprotein hormone beta-5 [Mizuhopecten yessoensis] OWF50363	3e-86
Insulin-like peptide 1	MH045226	Y	Y	PY_T08852	hypothetical protein KP79_PYT08852 [Mizuhopecten yessoensis] OWF38120	8e-80
Insulin-like peptide 2	MH045227	Y	Y	PY_T07542	insulin-like [Mizuhopecten yessoensis] XP_021355405	9e-102
Insulin-like peptide 3	MH045228	Y	Y	PY_T07540
LASGLVamide	MH045229	Y	Y	PY_T20558	uncharacterized protein LOC110462443 [Mizuhopecten yessoensis] XP_021372073	0
LFRFamide	MH045230	Y	Y	PY_T04575	FMRFamide-related peptides type HF-4-like [Mizuhopecten yessoensis]XP_021347508	7e-84
LFRYamide	MH045231	Y	Y
LRNFVamide	MH045232	Y	Y	PY_T11246	protein PRQFV-amide-like [Mizuhopecten yessoensis] XP_021375439	1e-145
Luqin	MH045233	Y	Y	PY_T04739	uncharacterized protein LOC110467469 [Mizuhopecten yessoensis] XP_021380332	5e-61
Lymnokinin	MH045234	Y	Y		uncharacterized protein LOC110464877 [Mizuhopecten yessoensis] XP_021376005	2e-133
MIP 1	MH045235	Y	Y		protein PRQFV-amide-like [Mizuhopecten yessoensis] XP_021364178	2e-120
MIP 2	MH045236		Y		protein PRQFV-amide-like [Mizuhopecten yessoensis] XP_021364178	4e-155
Myomodulin	MH045237	Y	Y	PY_T18874	myomodulin neuropeptides 2-like [Mizuhopecten yessoensis] XP_021360895	6e-179
NdWFamide	MH045238	Y
NKY	MH045239	Y	Y	PY_T04293	uncharacterized protein LOC110464430 [Mizuhopecten yessoensis] XP_021375313	1e-73
NPF	MH045240	Y	Y	PY_T04777	pro-neuropeptide Y-like isoform X1 [Mizuhopecten yessoensis] XP_021372815	9e-65
Opioid	MH045241	Y	Y	PY_T03882	uncharacterized protein LOC110466399 [Mizuhopecten yessoensis] XP_021378530	1e-131
Pedal peptide 1	MH045242		Y	PY_T21623	Orcokinin peptides type A [Mizuhopecten yessoensis] OWF54454	2e-114
Pedal peptide 2	MH045243	Y	Y	PY_T21623	uncharacterized protein LOC110445115 [Mizuhopecten yessoensis] XP_021345201	2e-91
PFVx7a	MH045244	Y	Y	PY_T16467	protein PRQFV-amide-like [Mizuhopecten yessoensis] XP_021370506	0
PKYMDT	MH045245	Y	Y	PY_T19177	uncharacterized protein LOC110461981 isoform X1 [Mizuhopecten yessoensis] XP_021371409	1e-85
Pleurin	MH045246	Y	Y	PY_T04819	uncharacterized protein LOC110455860 isoform X1 [Mizuhopecten yessoensis] XP_021361945	7e-91
sCAP	MH045247	Y	Y		uncharacterized protein LOC110463993 isoform X4 [Mizuhopecten yessoensis] XP_021374657	3e-72
Tachykinin	MH045248	Y		PY_T03973	uncharacterized protein LOC110464868 [Mizuhopecten yessoensis] XP_021375992	2e-143
Wx3Ya	MH045249	Y	Y		uncharacterized protein LOC110445110 isoform X1 [Mizuhopecten yessoensis] XP_021345187	5e-86
LRFamide	MH045250	Y		PY_T04740	hypothetical protein KP79_PYT04740 [Mizuhopecten yessoensis] OWF37419	3e-163
LRF	MH045251	Y		PY_T03834	uncharacterized protein LOC110450963 [Mizuhopecten yessoensis] XP_021354453	3e-73
LRYamide	MH045252	Y		PY_T03823	hypothetical protein KP79_PYT03825 [Mizuhopecten yessoensis] OWF41007	2e-66
GWamide	MH045253	Y		PY_T05527	hypothetical protein KP79_PYT05527 [Mizuhopecten yessoensis] OWF52997	0
GNamide	MH045254	Y		PY_T01592
RSamide	MH045255	Y		PY_T00289	hypothetical protein KP79_PYT00289 [Mizuhopecten yessoensis] OWF54853	4e-45
FYFY	MH045256	Y		PY_T20341	uncharacterized protein LOC110465325 [Mizuhopecten yessoensis] XP_021376732	4e-118
QSamide	MH045257	Y		PY_T00842	uncharacterized protein LOC110450099 [Mizuhopecten yessoensis] XP_021353029	9e-59
GNQQNxP	MH045258	Y		PY_T07130	uncharacterized protein LOC110454765 [Mizuhopecten yessoensis] XP_021360134	0
VAKKSPH	MH045259	Y		PY_T10398	uncharacterized protein LOC110467240 isoform X1 [Mizuhopecten yessoensis] XP_021379947	0
Vamide	MH045260	Y		PY_T21394	uncharacterized protein LOC110462724 [Mizuhopecten yessoensis] XP_021372506	3e-110
SYGAGamide	MH045261	Y		PY_T14910	uncharacterized protein LOC110455033 [Mizuhopecten yessoensis] XP_021360598	6e-62
IWMPxxGYxxVP	MH045262	Y
