# Supplementary material for: Identification and Characterization of Neuropeptides by Transcriptome and Proteome Analyses in a Bivalve Mollusc Patinopecten yessoensis
Source: Front Genet. 2018 Jun 5;9:197. doi: 10.3389/fgene.2018.00197 (PMC5996578; doi:10.3389/fgene.2018.00197)
Supplement: TABLE S2 — List of peptides molecularly characterized by MS analysis of scallop nerve ganglia. Peptide sequence was validated according to a significance threshold of Mascot probability based score >20 and checked manually to confirm the Mascot assignment. Na.a and Ca.a: flanking amino and carboxy amino acids on the precursor. [file Table_2.XLSX]

## Sheet: SF3
Precursor name	MH+	Diff(MH+)	PI	Mascot score	N a.a	sequence	C a.a	modifications
Allatostatin B	1734.85	-0.00116	4.46	46.85	K	SLDGIDKTTGAVDASRE	K
Allatostatin B	1476.75	-0.00105	4.68	33.64	R	GVLNSDSKEEALSK	F
Allatostatin B	979.445	-0.0015	5.84	23.86	R	GWKDMGTW	G	-0.984024 Amidated (C-term)
Allatostatin B	1359.63	-0.00104	3.71	39	R	DDENVSDDLLPK	R
Allatostatin B	1060.52	-0.00086	3.91	27.67	R	AEALTADQLE	A
Allatotropin	1085.6	-0.0011	9.76	23.18	Q	GIVMRIGHGF	G	-0.984024 Amidated (C-term)
Allatotropin	1063.58	-0.00154	12	24.09	R	GFRQGIVMR	I
APGWa	1162.61	-0.00045	4.21	36.28	R	SDILDRIAML	K	15.994919 Oxidation (M)[9]
APGWa	1146.62	-0.00135	4.21	33.73	R	SDILDRIAML	K
Buccalin/Allatostatin A	1017.56	-0.00041	5.84	33.78	R	DTKLVNSIQ	K
Buccalin/Allatostatin A	1905.86	-0.00332	4.13	25.47	D	TAAGNAGLDYNTFHEEPV	K
Buccalin/Allatostatin A	1694.63	-0.00197	3.66	21.69	R	DGDETHEETFGDDLD	K
Buccalin/Allatostatin A	954.487	-0.0012	9.75	31.88	R	RMPFFGSL	G
Buccalin/Allatostatin A	1270.71	-0.00024	11	31.71	R	RFKQQFFGTL	G	-0.984024 Amidated (C-term)
Buccalin/Allatostatin A	1271.69	-0.00438	11	27.14	R	RFKQQFFGTL	G
Buccalin/Allatostatin A	1166.67	-0.00182	9.99	21.19	M	KLRPSFYGSL	G	-0.984024 Amidated (C-term)
Calcitonin 2	1059.58	-0.00036	5.72	30.1	R	SVENRTLLQ	K
Calcitonin 2	2296.2	-0.00249	4.89	29.21	R	ELIGRMQSTLTDILNVIHNE	R
CCK/SK	1678.81	0.00034	5.96	59.01	R	QGRWDLDYGLGGGRF	G	-17.026535 Gln->pyro-Glu (N-term Q); -0.984024 Amidated (C-term)
FCAP 1	935.495	0.0002	5.55	30.44	R	SLDRLGGAF	I
FCAP 1	1205.61	-0.00086	6.74	21.01	L	DRLGGAFIHGY	K
FCAP 1	1374.71	-0.0004	5.08	21.55	R	ALDPLGGVYLHGY	K
FCAP 1	1445.69	-0.00461	5.06	23.06	R	SLDPLGGMWIHGY	K
FCAP 1	1190.58	-0.00157	5.08	42.28	L	DPLGGVYLHGY	K
FCAP 1	865.42	-0.00042	6.74	43.19	L	GGVYLHGY	K
FCAP 1	1245.57	-0.00045	5.08	46.47	L	DPLGGMWIHGY	K
FCAP 1	758.416	-0.00108	5.84	40.05	R	GLDRLGGA	Y
FCAP 1	921.479	-0.00105	5.84	38.72	R	GLDRLGGAY	L
FCAP 1	751.373	-0.001	5.84	26.16	L	DRLGGAY	L
FCAP 1	1205.61	-1e-05	6.74	24.63	L	DRLGGAYLHGF	K
FCAP 1	951.489	-0.00032	5.55	56.74	R	SLDRLGGAY	L
FCAP 1	1405.72	-0.00141	6.46	23.9	R	SLDRLGGAYLHGF	K
FCAP 2	961.514	-0.00093	5.59	35.94	R	MDRLGSGLI	K
FCAP 2	1000.58	-0.0012	5.88	26.8	R	AIDRIGSGLV	K
FCAP 2	878.422	-0.00019	5.59	22.8	R	MLDRVGMG	L
FCAP 2	959.468	-0.00045	4.09	26.37	R	PLDQVGTTE	K
FCAP 2	1086.63	-0.00109	5.84	38.78	R	LLDRVGMGLI	K
FCAP 2	1102.63	-0.00068	5.84	27.73	R	LLDRVGMGLI	K	15.994919 Oxidation (M)[7]
FCAP 2	860.466	-0.00106	5.84	34.72	R	LLDRVGMG	L
FCAP 2	1622.78	-0.00252	8.5	34.19	R	NPGYKMSTQDIGAPK	R	15.994919 Oxidation (M)[6]
FCAP 2	1606.79	-0.00403	8.5	51.73	R	NPGYKMSTQDIGAPK	R
FCAP 2	1175.61	-0.00104	8.59	50.99	Y	KMSTQDIGAPK	R
FCAP 2	1411.69	0.00152	8.5	47.96	P	GYKMSTQDIGAPK	R	15.994919 Oxidation (M)[4]
FCAP 2	758.416	-0.00116	5.84	49.56	R	GLDRLGAG	L
FCAP 2	984.584	-0.00064	5.84	31.92	R	GLDRLGAGLI	K
FCAP 2	1092.55	-0.00013	5.59	34.79	R	MLDRMGSGLI	K
FCAP 2	830.473	-0.00119	5.84	22.04	R	LIDRIGSG	L
FCAP 2	1042.63	-0.00087	5.84	23	R	LIDRIGSGLV	K
FCAP 2	1060.58	-0.00039	5.59	32.49	R	MLDRLGSGLV	R
FMRFamide	1404.69	-0.00059	4.16	36.73	G	IIAAATGTDEDAKE	K
FMRFamide	1129.58	0.00232	5.88	42	R	ALSGDAFFRF	G	-0.984024 Amidated (C-term)
FMRFamide	1187.58	-0.00195	5.88	62.98	R	ALSGDAFFRFG	R
FMRFamide	1058.54	-0.00123	5.84	51.97	A	LSGDAFFRF	G	-0.984024 Amidated (C-term)
FMRFamide	1116.55	-0.00294	5.84	33.24	A	LSGDAFFRFG	R
FMRFamide	1003.46	-0.00136	5.55	40.36	L	SGDAFFRFG	R
FxRIamide	2011.86	-0.00556	4.01	34.85	A	ESEAENDADADSISHNRVA	R	-18.010559 Glu->pyro-Glu (N-term E)
FxRIamide	2029.87	-0.00026	4.01	64.14	A	ESEAENDADADSISHNRVA	R
FxRIamide	1900.83	-0.00084	4.1	53.17	E	SEAENDADADSISHNRVA	R
FxRIamide	877.525	-0.00022	9.75	39.3	R	GLSSFVRI	G	-0.984024 Amidated (C-term)
FxRIamide	1873.74	-0.00279	3.71	27.45	K	AYDSSKENENDLMDEN	K
FxRIamide	886.427	-0.00105	9.5	26.06	R	MSSFMRI	G	15.994919 Oxidation (M)[5]; -0.984024 Amidated (C-term)
FxRIamide	1323.64	-0.00141	5.82	35.13	F	MRIGKGSDESLM	K
FxRIamide	1050.58	-0.00124	9.75	31.24	K	IPTSSFMRI	G	-0.984024 Amidated (C-term)
GNQQNxP	1679.92	-0.00263	4.49	29.79	S	APLLEENEAEKKPIV	K
GNQQNxP	1617.79	-0.00129	4.53	39.97	R	SEEGIGFGNQQNLPK	I
GNQQNxP	1952.85	0.00088	5.55	30.55	L	STYPNNYADAYRNYQN	G	-0.984024 Amidated (C-term)
GNQQNxP	965.508	-0.00102	9.8	28.96	R	ASSTLMSRL	R
GNQQNxP	1090.49	-0.00325	3.8	29.86	R	QDMLSFVPGN	K	-17.026535 Gln->pyro-Glu (N-term Q)
GNQQNxP	1301.64	0.00019	4.37	32.68	R	SYLESYGDLVR	L
GNQQNxP	1235.66	-0.00136	4.37	32.02	Y	LESYGDLVRLA	R
IWMPxxGYxxVP	1321.59	-0.0004	4.04	34.08	A	LKEAMATNDDVD	A
IWMPxxGYxxVP	1887.02	-0.00984	4.21	47.11	D	VDAPLSADNIGYIIGKLQ	R
IWMPxxGYxxVP	1504.84	-0.001	5.84	49.71	P	LSADNIGYIIGKLQ	R
IWMPxxGYxxVP	1451.75	-0.00093	8.5	28.23	Y	GSKFAPYLQKTPD	K
LASGLVamide	1703.7	-0.0038	3.88	32.6	C	GTQDVSHDDGSLTQED	K
LASGLVamide	1728.68	-0.00322	3.76	25.77	R	SDDEEGYDNERSVVD	K
LASGLVamide	1028.59	-0.00178	5.96	38.1	R	PFGQLANGLI	G	-0.984024 Amidated (C-term)
LFRFamide	1162.52	-0.00076	3.77	33.88	T	DDGKLVDSDQA	E
LRNFVamide	1722.8	-0.00265	5.32	32.37	C	IDLSGEFSSHTSSSNR	G	-0.984024 Amidated (C-term)
LRYamide	1581.65	-0.00794	3.96	31.12	K	EASAESREDSDSGIE	R
LRYamide	932.474	-0.00201	8.49	30.55	R	SHLWAYR	Q
LRYamide	1174.58	-0.00041	8.49	28.79	R	SHLWAYRQN	N
MIP 1	1164.5	-0.00063	3.8	28.18	R	TSQTDNDLAAE	K
MIP 2	1319.68	-0.00388	5.72	24.55	R	SVENLKSGQGLTS	R
Myomodulin	1948.85	-0.00094	3.92	55.25	G	STDNDNTSEENGSPLNRV	R
Myomodulin	861.497	-0.00076	9.75	29.92	R	GGLSMLRL	G	15.994919 Oxidation (M)[5]; -0.984024 Amidated (C-term)
Myomodulin	845.503	-0.00032	9.75	40.81	R	GGLSMLRL	G	-0.984024 Amidated (C-term)
Myomodulin	846.487	-0.00065	9.75	56.36	R	GGLSMLRL	G
Myomodulin	849.443	-0.00149	9.75	27.9	R	GMNMLRL	G	15.994919 Oxidation (M)[4]; -0.984024 Amidated (C-term)
Myomodulin	833.448	-0.00063	9.75	34.62	R	GMNMLRL	G	-0.984024 Amidated (C-term)
Myomodulin	846.469	-0.00055	10.18	30.34	R	PMSMLRL	G	-0.984024 Amidated (C-term)
Myomodulin	1333.59	0.00012	4.12	41.74	R	SEIQQEANKGDD	K
Myomodulin	1463.58	-0.00155	3.77	20.73	D	VDDSGSDSEHSVET	R
Opioid	1310.68	-0.00098	8.59	41.7	R	YGTLNLGSGKGLM	Y
Opioid	1044.58	-0.00073	9.75	27.85	Y	GTLNLGSGRGL	R
Opioid	1144.56	-0.00113	8.75	23.77	R	YGTLFMSRNG	G	-0.984024 Amidated (C-term)
Opioid	1145.54	-0.00088	8.75	22.06	R	YGTLFMSRNG	G
Opioid	1258.64	0.00029	9.99	33.81	R	YGSLFMGKSRN	W	-0.984024 Amidated (C-term)
Pedal peptide 1	1563.67	-0.00018	4.21	31.68	R	RFDSISGDGGMSTFA	K	15.994919 Oxidation (M)[11]
Pedal peptide 1	1181.58	-0.00105	5.84	27.98	R	FDSISGNGKLSG	F
Pedal peptide 1	1399.69	-0.00244	5.84	26.36	R	FDSISGNGKLSGFA	K
Pedal peptide 1	1584.73	-0.00055	4.03	33.54	R	RFDSIDGSAGLEGFN	K
Pedal peptide 1	1307.67	-0.0001	8.75	48.88	R	KFDSISGNGGLRG	F
Pedal peptide 1	1413.68	-0.00059	5.84	32.34	K	FDSISGNGGLRGFS	K
Pedal peptide 1	1032.51	-0.00088	5.84	38.14	F	DSISGNGGLRG	F
Pedal peptide 1	1179.58	-0.00056	5.84	44.9	K	FDSISGNGGLRG	F
Pedal peptide 1	1624.66	-0.00113	3.71	41.96	K	SEQDSDTDEERNSL	S
Pedal peptide 1	1592.78	0.00014	9.61	46.04	R	RMDSIVGGGGFGRFH	K
Pedal peptide 1	1305.63	-0.00047	6.74	48.16	M	DSIVGGGGFGRFH	K
Pedal peptide 1	1299.62	2e-05	5.59	35.38	R	MDSIVGGGGFGRF	H
Pedal peptide 1	990.49	0.00012	9.73	37.94	I	VGGGGFGRFH	K
Pedal peptide 2	940.437	-0.00118	4.27	22.67	G	LQADHELD	K
Pedal peptide 2	1469.65	-0.00158	3.8	29.75	R	QFDSISGNSGLSGFA	K	-17.026535 Gln->pyro-Glu (N-term Q)
PFVx7a	1552.59	-0.00088	3.5	24.59	R	DDDDDTDDNKATVN	K
PFVx7a	1187.57	-7e-05	9.18	29.18	R	PFVMRGGYNF	G
PFVx7a	1099.56	-0.00129	5.95	39.67	R	PFVLSGGYNF	G	-0.984024 Amidated (C-term)
PFVx7a	1098.6	-0.00177	9.01	32.7	R	PFILGGGYKF	G
PFVx7a	853.493	-0.0009	8.59	35.32	F	ILGGGYKF	G	-0.984024 Amidated (C-term)
PFVx7a	839.477	-0.00063	8.56	49.39	F	VLGGGYKF	G	-0.984024 Amidated (C-term)
PFVx7a	1147.59	-0.0009	9.01	37.29	R	PFVFGSGYKF	G	-0.984024 Amidated (C-term)
PFVx7a	1344.68	-0.00132	4.32	45.49	R	GLDNEGDIVEKR	P
PFVx7a	1113.57	-0.00126	5.95	41.48	R	PFVLGSGYQF	G	-0.984024 Amidated (C-term)
PKYMDT	1667.78	-0.00166	4.11	31.37	S	IPLDSQETQEHLEE	K
PKYMDT	1328.6	-0.00334	4.24	45.18	P	LDSQETQEHLE	E
PKYMDT	1215.51	0.00012	4.24	36.23	L	DSQETQEHLE	E
PKYMDT	1491.68	-0.00102	4.21	30.91	F	VEKSEAPSETNSVD	K
PKYMDT	1135.47	-0.0013	3.88	54.85	K	SEAPSETNSVD	K
Pleurin	1712.88	-0.00203	6.07	34.79	A	IFYTNKEGNDFPRI	G	-0.984024 Amidated (C-term)
QSGamide	1581.79	-0.00141	6.07	21.67	R	QTGDVKTAEYFARL	A	-17.026535 Gln->pyro-Glu (N-term Q)
SCAP	1048.56	-0.00025	8.79	37.3	R	APNFLAYPR	G
SCAP	1104.59	-0.00224	8.79	31.14	R	APNFLAYPRG	G	-0.984024 Amidated (C-term)
SCAP	999.508	-0.00166	8.79	26.94	R	AMFSYPRL	G	15.994919 Oxidation (M)[2]; -0.984024 Amidated (C-term)
SCAP	983.513	-0.0011	8.79	25.34	R	AMFSYPRL	G	-0.984024 Amidated (C-term)
SYGAGamide	1064.57	-0.00105	5.84	32.08	R	YSLNDLIAR	L
SYGAGamide	1177.66	-0.00269	5.84	27.62	R	YSLNDLIARL	R
Tachykinin	1390.59	0.00043	4.83	31.07	K	SVSESQEKHNMD	K
Tachykinin	1589.72	0.00041	5.42	25.08	K	SVSESQEKHNMDKA	I
Tachykinin	1702.81	-0.00134	5.42	42.45	K	SVSESQEKHNMDKAI	R
Tachykinin	1857.92	-0.00218	6.48	22.14	K	SVSESQEKHNMDKAIR	G	-0.984024 Amidated (C-term)
Tachykinin	1371.76	-0.00185	10.29	38.27	R	AAYFKAMKSSLR	G	-0.984024 Amidated (C-term)
Tachykinin	862.468	-0.00101	8.75	27.17	N	YGFHALR	G	-0.984024 Amidated (C-term)
Tachykinin	976.511	-0.00113	8.75	27.72	R	NYGFHALR	G	-0.984024 Amidated (C-term)
VAKKSPH	1544.75	-0.00392	3.67	52.9	G	ASYSDILSELNGLY	D
VAKKSPH	1534.7	0.00187	4.09	41.6	R	TPEEFTGEVRSGEP	K
VAKKSPH	1662.8	-0.0023	4.49	38.14	R	TPEEFTGEVRSGEPK	R
VAKKSPH	2262.06	-0.00235	4	30.43	K	SGTEYKNQQIFQDLLEGEY	-
Wx3Ya	1946.1	-0.00128	5.4	39.03	G	LPLHTEEQGPLLSLLTGK	Q
Wx3Ya	967.5	-0.00239	8.31	29.86	R	SNKWSIAY	G	-0.984024 Amidated (C-term)
