# Supplementary material for: Identification and Characterization of Neuropeptides by Transcriptome and Proteome Analyses in a Bivalve Mollusc Patinopecten yessoensis
Source: Front Genet. 2018 Jun 5;9:197. doi: 10.3389/fgene.2018.00197 (PMC5996578; doi:10.3389/fgene.2018.00197)
Supplement: TABLE S3 — Accession numbers for sequences used in Figures 2–6. [file Table_3.XLSX]

## Sheet: SF4
Figure 2
Neuropeptide_name	Species	Source	Accesion number
BursA1_Patinopecten	Patinopecten yessoensis	GenBank	MH045206
BursA2_Patinopecten	Patinopecten yessoensis	GenBank	MH045207
BursA_Crassostrea	Crassostrea gigas	PubMed	25277059
BursA1_Pinctata	Pinctata fucata	PubMed	25277059
BursA2_Pinctata	Pinctata fucata	PubMed	25277059
BursA_Aplysia	Aplysia californica	GenBank	XP_005096533
BursA_Asterias	Asterias rubens	GenBank	ALJ99968
BursA_Strongylocentrotus	Strongylocentrotus purpuratus	GenBank	NP_001103719
BursA_Drosophila	Drosophila melanogaster	GenBank	NM_142726
BursA_Bombyx	Bombyx mori	GenBank	CAH89262
BursB_Patinopecten	Patinopecten yessoensis	GenBank	MH045208
BursB_Crassostrea	Crassostrea gigas	PubMed	25277059
BursB_Deroceras	Deroceras reticulatum	GenBank	MF033100
BursB_Asterias	Asterias rubens	GenBank	ALJ99969
BursB_Strongylocentrotus	Strongylocentrotus purpuratus	GenBank	NP_001103717
BursB_Drosophila	Drosophila melanogaster	GenBank	AJ862524
GPA2_Patinopecten	Patinopecten yessoensis	GenBank	MH045224
GPA2_Crassostrea	Crassostrea gigas	PubMed	25277059
GPA2_Charonia	Charonia tritonis	GenBank	AQS80514
BursA_Deroceras	Deroceras reticulatum	GenBank	MF033099
GPA2_Aplysia	Aplysia californica	GenBank	NP_001191641
GPA2_Deroceras	Deroceras reticulatum	GenBank	ARS73219
GPA2_Biomphalaria	Biomphalaria glabrata	GenBank	XP_013094496
GPA2_Lottia	Lottia gigantea	PubMed	20171220
GPA2_Drosophila	Drosophila melanogaster	GenBank	NM_001110584
GPA2_Rattus	Rattus norvegicus	GenBank	NM_133619
GPA2_Homo	Homo sapiens	GenBank	NM_130769
GPB5_Patinopecten	Patinopecten yessoensis	GenBank	MH045225
GPB5_Crassostrea	Crassostrea gigas	PubMed	25277059
GPB5_Pinctata	Pinctata fucata	PubMed	25277059
GPB5_Lottia	Lottia gigantea	PubMed	20171220
GPB5_Deroceras	Deroceras reticulatum	GenBank	ARS73220
GPB5_Aplysia	Aplysia californica	GenBank	NP_001191597
GPB5_Biomphalaria	Biomphalaria glabrata	GenBank	XP_013088838
GPB5_Drosophila	Drosophila melanogaster	GenBank	AF403389
GPB5_Rattus	Rattus norvegicus	GenBank	NM_001007013
GPB5_Homo	Homo sapiens	GenBank	NP_660154
LHB_Homo	Homo sapiens	GenBank	NM_000894
CGB7_Homo	Homo sapiens	GenBank	NM_033142
TSHB_Homo	Homo sapiens	GenBank	BC069298
FSHB_Homo	Homo sapiens	GenBank	EF198021
Figure 3
Neuropeptide_name	Species	Source	Accesion number
REL1_Asterias	Asterias rubens	GenBank	ALJ99970
REL2_Asterias	Asterias rubens	GenBank	ALJ99971
REL_Homo	Homo sapiens	GenBank	NP_543140
ISN_Homo	Homo sapiens	GenBank	NP_000198
ISN_Mus	Mus musculus	GenBank	NP_032413
ISN_Rattus	Rattus norvegicus	GenBank	NP_062002
ISN_Gallus	Gallus gallus	GenBank	NP_990553
ISN_Xenopus	Xenopus tropicalis	GenBank	NP_001093706
ISN_Danio	Danio rerio	GenBank	NP_571131
ISN_Salmo	Salmo salar	GenBank	ACI69187
ISNL_Ciona	Ciona intestinalis	GenBank	NP_001123345
ISNL_Branchiostoma	Branchiostoma californiense	GenBank	P22334
ISNL1_Drosophila	Drosophila mojavensis	GenBank	XP_002007617
ISNL2_Drosophila	Drosophila mojavensis	GenBank	XP_002007614
ISNL3_Drosophila	Drosophila mojavensis	GenBank	XP_002010913
ISNL4_Drosophila	Drosophila mojavensis	GenBank	XP_002007618
ISNL5_Drosophila	Drosophila mojavensis	GenBank	XP_002007616
ISNL6_Drosophila	Drosophila mojavensis	GenBank	XP_002007621
ISNL7_Drosophila	Drosophila mojavensis	GenBank	XP_002010266
ISNL8_Drosophila	Drosophila melanogaster	GenBank	CBY85558
ISNL9_Drosophila	Drosophila melanogaster	GenBank	NP_524012
ISNL_Acyrthosiphon	Acyrthosiphon pisum	GenBank	XP_001949438
ISNL_Ceratitis	Ceratitis capitata	GenBank	XP_004525064
ISNL_Bactrocera	Bactrocera dorsalis	GenBank	XP_011213888
ISNL_Zeugodacus	Zeugodacus cucurbitae	GenBank	XP_011187293
ISNL1_Caenorhabditis	Caenorhabditis elegans	GenBank	NP_501926
ISNL2_Caenorhabditis	Caenorhabditis elegans	GenBank	NP_494454
ISNL1_Lingula	Lingula anatina	GenBank	XP_013416474
ISNL2_Lingula	Lingula anatina	GenBank	XP_013419782
ISNL_Ruditapes	Ruditapes philippinarum	GenBank	ANZ78570
ISNL1_Patinopecten	Patinopecten yessoensis	GenBank	MH045226
ISNL2_Patinopecten	Patinopecten yessoensis	GenBank	MH045227
ISNL3_Patinopecten	Patinopecten yessoensis	GenBank	MH045228
ISNL1_Crassostrea	Crassostrea gigas 1	GenBank	NP_001295795
ISNL2_Crassostrea	Crassostrea gigas 2	GenBank	EKC18432
ISNL1_Octopus	Octopus bimaculoides	GenBank	XP_014772597
ISNL_Aplysia	Aplysia californica	GenBank	NP_001191615
ISNL1_Conus	Conus geographus 1	GenBank	A0A0B5A8Q2
ISNL2_Conus	Conus geographus 2	GenBank	A0A0B5ABD9
ISNL3_Conus	Conus geographus 3	GenBank	A0A0B5A8P4
ISNL_Haliotis	Haliotis asinina	GenBank	AEW67132
ISNL_Lottia	Lottia gigantea	GenBank	XP_009065889
ISNL1_Biomphalaria	Biomphalaria glabrata 1	GenBank	XP_013070273
ISNL2_Biomphalaria	Biomphalaria glabrata 2	GenBank	XP_013092997
ISNL1_Nematostella	Nematostella vectensis 1	GenBank	SJX71956
ISNL2_Nematostella	Nematostella vectensis 2	GenBank	SJX71957
Figure 4A
Neuropeptide_name	Species	Source	Accesion number
AllatostatinA_Patinopecten	Patinopecten yessoensis	GenBank	MH045201
AllatostatinA_Cornu	Cornu aspersum	GenBank	AKE78876
AllatostatinA_Theba	Theba pisana	GenBank	ALL55175
AllatostatinA_Cernuella	Cernuella virgata	GenBank	AKF40396
AllatostatinA_Cochlicella	Cochlicella acuta	GenBank	AKE78875
AllatostatinA_Lymnaea	Lymnaea stagnalis	GenBank	ES573332
AllatostatinA_Biomphalaria	Biomphalaria glabrata	GenBank	XP_013065853
AllatostatinA_Aplysia	Aplysia californica	GenBank	NP_001191649
AllatostatinA_Octopus	Octopus vulgaris	GenBank	BAD26598
AllatostatinA_Callistoctopus	Callistoctopus minor	GenBank	BAB40308
Figure 4B
Neuropeptide_name	Species	Source	Accesion number
AllatostatinB_Patinopecten	Patinopecten yessoensis	GenBank	MH045202
Figure 4C
Neuropeptide_name	Species	Source	Accesion number
AllatostatinC_Patinopecten	Patinopecten yessoensis	GenBank	MH045203
AllatostatinC_Argopecten	Argopecten irradians	GenBank	CB414768
AllatostatinC_Mytilus	Mytilus galloprovincialis	GenBank	FL489398
AllatostatinC_Pinctata	Pinctata fucata	PubMed	25277059
AllatostatinC_Lottia	Lottia gigantea	PubMed	20171220
AllatostatinC_Drosophila	Drosophila melanogaster	GenBank	NP_523542
AllatostatinC_Bombyx	Bombyx mori	GenBank	NP_001124356
AllatostatinC_Samia	Samia ricini	GenBank	AAY68369
Somatostatin_Danio	Danio rerio	GenBank	NP_571802
Somatostatin_Gallus	Gallus gallus	GenBank	NP_990667
Somatostatin_Homo	Homo sapiens	GenBank	NP_001039
Figure 5A
Neuropeptide_name	Species	Source	Accesion number
FMRF_Patinopecten	Patinopecten yessoensis	GenBank	MH045220
FMRF_Pinctata	Pinctata fucata	PubMed	25277059
FMRF_Crassostrea	Crassostrea gigas	PubMed	25277059
FMRF_Mytilus	Mytilus edulis	GenBank	CAA10949
FMRF_Lottia	Lottia gigantea	PubMed	20171220
FMRF_Aplysia	Aplysia californica	GenBank	A25790
Figure 5B
Neuropeptide_name	Species	Source	Accesion number
LFRF_Patinopecten	Patinopecten yessoensis	GenBank	MH045230
LFRF_Pinctata	Pinctata fucata	PubMed	25277059
LFRF_Crassostrea	Crassostrea gigas	PubMed	25277059
LFRF_Lottia	Lottia gigantea	PubMed	20171220
LFRF_Lymnaea	Lymnaea stagnalis	GenBank	AAV41057
LFRF_Aplysia	Aplysia californica	GenBank	ACJ76422
Figure 5C
Neuropeptide_name	Species	Source	Accesion number
Luqin_Patinopecten	Patinopecten yessoensis	GenBank	MH045233
Luqin_Crassostrea	Crassostrea gigas	PubMed	25277059
Luqin_Lottia	Lottia gigantea	PubMed	20171220
Luqin_Aplysia	Aplysia californica	GenBank	NM_001204551
Luqin_Achatina	Achatina fulica	GenBank	AB019526
Luqin_Lymnaea	Lymnaea stagnalis	GenBank	AF047683
Luqin_Idiosepius	Idiosepius paradoxus	GenBank	DB915092
Luqin_Ilyanassa	Ilyanassa obsoleta	GenBank	FK719020
Figure 5D
Neuropeptide_name	Species	Source	Accesion number
NPF_Patinopecten	Patinopecten yessoensis	GenBank	MH045240
NPF_Crassostrea	Crassostrea gigas	PubMed	25277059
NPF_Lottia	Lottia gigantea	PubMed	20171220
NPF1_Lymnaea	Lymnaea stagnalis	PubMed	25386166
NPF2_Lymnaea	Lymnaea stagnalis	GenBank	CAB63265
NPFY1_Crassostrea	Crassostrea gigas	PubMed	25277059
NPY2_Crassostrea	Crassostrea gigas	PubMed	25277059
NPY_Danio	Danio rerio	GenBank	NM_131074
NPY_Gallus	Gallus gallus	GenBank	NM_205473
NPY_Homo	Homo sapiens	GenBank	AK312156
NPY_Mus	Mus musculus	GenBank	AF273768
NPF_Danaus	Danaus plexippus	GenBank	JX317643
NPF_Manduca	Manduca sexta	GenBank	KC305596
NPF_Drosophila1	Drosophila busckii	GenBank	ALC46117
NPF_Drosophila2	Drosophila melanogaster	GenBank	NP_001262643
Figure 5E
Neuropeptide_name	Species	Source	Accesion number
SK_Patinopecten	Patinopecten yessoensis	GenBank	MH045212
SK_Pinctata	Pinctata fucata	PubMed	25277059
SK_Aplysia	Aplysia californica	GenBank	XP_005096263
SK_Biomphalaria	Biomphalaria glabrata	GenBank	XM_013219133
SK_Deroceras	Deroceras reticulatum	GenBank	KY659289
SK_Nilaparvata	Nilaparvata lugens	GenBank	AB817281
SK_Plautia	Plautia stali	GenBank	LC146525
SK_Anopheles	Anopheles maculatus	GenBank	AY758356
SK_Drosophila	Drosophila melanogaster	GenBank	NM_080106
CCK_Gallus	Gallus gallus	GenBank	KJ465915
CCK_Rattus	Rattus norvegicus	GenBank	NM_012829
CCK_Homo	Homo sapiens	GenBank	AH002739
Figure 6A
Neuropeptide_name	Species	Source	Accesion number
APGWa_Patinopecten	Patinopecten yessoensis	GenBank	MH045205
APGWa_Pinctata	Pinctata fucata	PubMed	25277059
APGWa_Mytilus	Mytilus edulis	GenBank	Q25461
APGWa_Aplysia	Aplysia californica	GenBank	NP_001191561
APGWa_Haliotis	Haliotis asinina	GenBank	AFN20271
APGWa_Biomphalaria	Biomphalaria glabrata	GenBank	XP_013078202
Figure 6B
Neuropeptide_name	Species	Source	Accesion number
ELH_Patinopecten	Patinopecten yessoensis	GenBank	MH045216
ELH_Crassostrea	Crassostrea gigas	PubMed	25277059
ELH_Pinctata	Pinctata fucata	PubMed	25277059
ELH_Aplysia	Aplysia californica	GenBank	NM_001204741
CDCH_Lymnaea	Lymnaea stagnalis	GenBank	P06308
Figure 6C
Neuropeptide_name	Species	Source	Accesion number
GnRH_Patinopecten	Patinopecten yessoensis	GenBank	BAH47639
GnRH_Crassostrea	Crassostrea gigas	PubMed	25277059
GnRH_Pinctata	Pinctata fucata	PubMed	25277059
GnRH_Aplysia	Aplysia californica	GenBank	NP_001191482
GnRH_Deroceras	Deroceras reticulatum	GenBank	ARS01378
GnRH_Lottia	Lottia gigantea	PubMed	20171220
GnRH_Uroteuthis	Uroteuthis edulis	GenBank	BAH09303
GnRH_Octopus	Octopus vulgaris	GenBank	BAB86782
GnRH_Homo	Homo sapiens	GenBank	NM_001501
GnRH_Mus	Mus musculus	GenBank	AAI16900
GnRH_Gallus	Gallus gallus	GenBank	BAE80724
GnRH_Xenopus	Xenopus tropicalis	GenBank	NP_001107165
GnRH_Rana	Rana catesbeiana	GenBank	AAL05972
GnRH_Danio	Danio rerio	GenBank	NP_878307
GnRH_Oryzias	Oryzias latipes	GenBank	BAC06418
GnRH_Asterias	Asterias rubens	GenBank	ALJ99954
