# Supplementary material for: Identification and Characterization of Neuropeptides by Transcriptome and Proteome Analyses in a Bivalve Mollusc Patinopecten yessoensis
Source: Front Genet. 2018 Jun 5;9:197. doi: 10.3389/fgene.2018.00197 (PMC5996578; doi:10.3389/fgene.2018.00197)
Supplement: TABLE S4 — The RPKM expression values of the neuropeptides potentially related to scallop shell growth and eye functioning in adult tissues/organs of P. yessoensis. [file Table_4.XLSX]

## Sheet: SF5
Neuropeptide name	Gene_id	Eye	Mantle	Gill	Gonad	Blood	Digestive_gland	Striated_muscle	Smooth_muscle	Foot
Insulin-like peptide 3	PY_T07540	2.47695	269.943	63.731	0.276869	0	0.642887	0	1.103	4.00434
LRYamide	PY_T03823	8.82854	156.744	30.089	0.637465	0.468071	0.734618	17.835	0.882281	18.0062
VAKKSPH	PY_T10398	400.74	94.207	33.428	2.73311	1.00616	5.28823	0.566662	9.97549	64.4416
GNQQNxP	PY_T07130	176.71	30.4649	9.15484	0.535615	0.638784	4.5718	0.155085	8.09654	46.9867
RSamide	PY_T00289	177.999	0.621219	0	0	0	0.500259	0	0	0.156737
FxRIamide	PY_T18335	151.994	12.3646	2.91077	0.177805	0.129303	0.266925	0.102855	0.140823	48.0814
