# Supplementary material for: Identification and Characterization of Neuropeptides by Transcriptome and Proteome Analyses in a Bivalve Mollusc Patinopecten yessoensis
Source: Front Genet. 2018 Jun 5;9:197. doi: 10.3389/fgene.2018.00197 (PMC5996578; doi:10.3389/fgene.2018.00197)
Supplement: TABLE S5 — Detailed information of the Ka/Ks ratios of neuropeptides between P. yessoensis and two related molluscs, C. gigas and D. reticulatum. [file Table_5.XLSX]

## Sheet: SF6
P. yessoensis and C. gigas
Neuropeptide	Py_seq	Cg_seq	Ka	Ks	Ka/Ks	P-Value (Fisher)
Achatin	MH045200	JH816093	0.85134	3.15563	0.269785	1.65562e-15
Allatostatin A / Buccalin	MH045201	XM_011427180	1.15878	4.16633	0.278131	5.9821e-12
Allatostatin B	MH045202	JH818957	0.847476	3.81758	0.221993	4.52189e-18
Allatostatin C	MH045203	XM_011414512	0.970419	3.2312	0.300327	2.89555e-07
Allatotropin	MH045204	XM_011446026	0.532783	3.24432	0.164221	1.09735e-11
APGWamide	MH045205	JH818721	0.751345	3.67008	0.204721	5.45474e-15
Bursiconβ	MH045208	CU990433	0.621549	3.51676	0.176739	1.11651e-10
Calcitonin 1	MH045209	XM_011443072	0.882309	3.75792	0.234787	8.58377e-09
Calcitonin 2	MH045210	XM_011458203	0.982231	3.66934	0.267686	1.51945e-05
CCK/SK	MH045212	CU986686	0.73508	3.37787	0.217616	2.8398e-17
Cerebrin	MH045213	CU995163	0.786889	2.91088	0.270327	0.00963478
Conopressin	MH045214	FQ666404	0.384122	2.64408	0.145277	8.52258e-16
Elevenin	MH045215	CU996600	1.13648	3.42239	0.332072	3.02171e-09
ELH	MH045216	FQ667900	0.600542	3.57439	0.168012	9.87655e-13
FCAP 2	MH045218	HG965451	1.35538	4.09464	0.331013	1.94876e-06
FFamide	MH045219	CU987867	0.669283	3.18508	0.210131	1.88481e-06
FMRFamide	MH045220	JH817517	0.479365	3.88693	0.123327	1.65079e-36
FxRIamide	MH045221	XM_011449715	0.839406	4.04231	0.207655	1.67282e-32
GGNamide	MH045222	CU996337	0.732723	3.35659	0.218294	3.96426e-14
GnRH	MH045223	FQ666028	0.513518	3.05799	0.167926	1.26433e-20
GPB5	MH045225	XM_011442798	0.452557	3.37842	0.133955	1.20446e-21
Insulin-like peptide 1	MH045226	NM_001308866	1.0351	3.07907	0.336174	0.00115776
LASGLVamide	MH045229	CU986442	0.69882	3.96674	0.17617	1.35485e-23
LRNFVamide	MH045232	CU990208	0.645638	3.49312	0.184831	1.93424e-33
MIP 1	MH045235	CU992444	1.2114	3.79719	0.319026	1.04833e-05
Myomodulin	MH045237	JH823220	0.484094	3.89294	0.124352	8.65187e-40
NPF	MH045240	CU983945	0.577546	3.15242	0.183208	1.94772e-10
Opioid	MH045241	CU990987	1.0456	2.6713	0.391421	0.000268292
PFVx7a	MH045244	XM_011422748	1.10653	4.12094	0.268514	7.47725e-11
PKYMDT	MH045245	CU989072	0.509717	3.25985	0.156362	5.53083e-11
sCAP	MH045247	NM_001305375	0.833141	3.09941	0.268807	0.000113593
Tachykinin	MH045248	XM_011417125	1.02923	3.51969	0.292421	3.01639e-05
Wx3Ya	MH045249	FQ667218	0.778588	3.33473	0.233479	1.01586e-11
LRF	MH045251	XM_011457059	0.696721	3.39933	0.204958	5.36899e-12
RSamide	MH045255	XM_020074450	0.784322	3.11766	0.251574	1.21748e-09
FYFY	MH045256	XM_011432784	0.719323	3.64012	0.19761	1.14987e-13
QSamide	MH045257	JH818196	0.707602	3.23798	0.218532	2.47303e-12
GNQQNxP	MH045258	XM_011458526	0.816128	4.05524	0.201253	2.52879e-28
VAKKSPH	MH045259	XM_011453180	0.430546	3.65759	0.117713	1.35717e-46
SYGAGamide	MH045261	XM_011449597	0.789178	3.29789	0.239298	7.76082e-05
IWMPxxGYxxVP	MH045262	XR_902864	0.862228	1.4658	0.588232	0.0781064
P. yessoensis and D. reticulatum
Neuropeptide	Py_seq	Dr_seq	Ka	Ks	Ka/Ks	P-Value (Fisher)
Achatin	MH045200	KY659247	1.2206	1.6989	0.718462	0.217044
Allatostatin A / Buccalin	MH045201	KY659250	0.989537	3.42886	0.288591	5.87962e-07
Allatostatin B	MH045202	KY659251	0.820975	3.8525	0.213102	9.84651e-13
Allatostatin C	MH045203	KY659252	0.936405	3.26512	0.28679	2.01519e-05
Allatotropin	MH045204	KY659253	0.663564	3.29138	0.201607	8.32844e-14
APGWamide	MH045205	KY659255	0.617671	3.76449	0.164078	1.95378e-20
Bursiconα1	MH045206	MF033099	1.51053	3.30442	0.457123	0.000462383
Bursiconβ	MH045208	MF033100	0.790275	1.79204	0.440991	0.000843224
CCAP	MH045211	KY659256	1.26932	3.7739	0.336342	1.69739e-11
CCK/SK	MH045212	KY659289	0.830264	3.48556	0.238201	4.39751e-10
Cerebrin	MH045213	KY659258	0.92123	3.139	0.293479	0.000207597
Conopressin	MH045214	KY659260	0.672909	3.51359	0.191516	5.94601e-12
Elevenin	MH045215	KY659261	1.40438	3.41447	0.411301	0.00048828
ELH	MH045216	KY659262	1.56559	2.90061	0.539747	0.082149
FCAP 2	MH045218	KY659263	1.19606	4.02629	0.297063	1.93788e-11
FFamide	MH045219	KY659265	0.779941	3.1446	0.248026	1.23225e-09
FMRFamide	MH045220	KY659291	0.499436	4.16513	0.119909	1.74778e-58
FxRIamide	MH045221	KY659294	0.880821	4.05223	0.217367	4.76906e-29
GGNamide	MH045222	KY659275	1.09535	2.17568	0.503452	0.012951
GnRH	MH045223	KY659277	1.02067	3.16291	0.322701	1.46382e-06
GPA2	MH045224	MF033101	0.447174	2.48724	0.179787	1.23601e-11
GPB5	MH045225	MF033102	0.513754	3.41659	0.15037	9.63498e-20
Insulin-like peptide 1	MH045226	MF033103	1.516	3.46749	0.437203	5.21461e-05
Insulin-like peptide 2	MH045227	MF033104	1.33774	2.55433	0.523716	0.0337098
LFRFamide	MH045230	KY659296	0.87149	3.4585	0.251985	1.4917e-06
LRNFVamide	MH045232	KY659273	0.73066	3.83563	0.190493	2.55706e-24
Luqin	MH045233	KY659298	0.859646	3.15689	0.272308	0.000167577
MIP 1	MH045235	KY659271	0.965917	2.81399	0.343256	7.60821e-06
Myomodulin	MH045237	KY659282	1.00967	4.02192	0.251041	3.23179e-15
NdWFamide	MH045238	KY659278	0.85706	3.05491	0.280552	3.20241e-05
NKY	MH045239	KY659280	1.34256	1.71449	0.783069	0.815039
PKYMDT	MH045245	KY659281	0.905115	3.24781	0.278685	1.15199e-06
Pleurin	MH045246	KY659285	1.05448	3.36085	0.313755	1.47983e-07
sCAP	MH045247	KY659287	1.01872	3.39513	0.300053	6.21742e-05
Tachykinin	MH045248	KY659302	1.61632	2.61228	0.618738	0.178582
